# Supplementary material for: Tissue-Dependent Variation Profiles of Tea Quality-Related Metabolites in New Shoots of Tea Accessions
Source: Front Nutr. 2021 Apr 30;8:659807. doi: 10.3389/fnut.2021.659807 (PMC8119633; doi:10.3389/fnut.2021.659807)
Supplement: Supplementary file 2 [file Table_1.XLSX]

## Sheet: Supplementary Table 1
Supplementary Table S1 The list of accessions that analyzed in this study.
Accession	Origin	Sub populations	Status
Yabukita	Japan	Japanese var. sinensis	Landrace
Hoshinomidori	Japan	Japanese var. sinensis	Improved cultivar
Tohoku-cyaju	Japan	Japanese var. sinensis	Landrace
Koganemidori	Japan	Japanese var. sinensis	Improved cultivar
Takachiho	Japan	Japanese var. sinensis	Landrace
Himemidori	Japan	Japanese var. sinensis	Landrace
Abe 1	Japan	Japanese var. sinensis	Landrace
Asatsuyu	Japan	Japanese var. sinensis	Landrace
Benitsukuba	Japan	Japanese var. sinensis	Landrace
Z-1	Japan	Japanese var. sinensis	Improved cultivar
Benihomare	NA	Assam hybrids	Improved cultivar
Benifuki	NA	Assam hybrids	Improved cultivar
Indo	NA	Assam hybrids	Improved cultivar
Hatumomiji	NA	Assam hybrids	Improved cultivar
Shizu-Inzatsu 131	NA	Assam hybrids	Improved cultivar
Manipuri 21	India	var. assamica or Assam hybrids	Landrace
Manipuri 23	India	var. assamica or Assam hybrids	Landrace
Ace 5	Sri Lanka	var. assamica or Assam hybrids	Landrace
Ace 137	Sri Lanka	var. assamica or Assam hybrids	Landrace
Tadanishiki	NA	Assam hybrids	Improved cultivar
Fo Shou (Bush)	China	Exotic var. sinensis	Landrace
Yunnan Large-Leaf	China	Exotic var. sinensis	Landrace
Fu Ding Da Bai Cha	China	Exotic var. sinensis	Landrace
Chyh Ya Ti Guan Yin	China	Exotic var. sinensis	Landrace
Chin Ya Tie Guan Yin	Taiwan	Exotic var. sinensis	Landrace
Dah Yeh Oolong	China	Exotic var. sinensis	Landrace
Chin Shin Dah Pan	Taiwan	Exotic var. sinensis	Improved cultivar
Chin Shin Oolong	Taiwan	Exotic var. sinensis	Improved cultivar
Sun Cha 7 (Taiwan yamacha 7)	Taiwan	var. assamica or Exotic var. sinensis	Landrace
Sun Cha 12 (Taiwan yamacha 12)	Taiwan	var. assamica or Exotic var. sinensis	Landrace

## Sheet: Supplementary Table 2
Supplementary Table 2 Summary of quantified metabolites in new leaves and stems of all the tea accessions.
Metabolites		New Leaves						New Stems						Statistical analysis (Leaves vs Stems)
		Min.	Max.	Mean	SD	CV		Min.	Max.	Mean	SD	CV		Welch's t-test	Test of no correlation
Volatiles (nmol g−1 FW)	1-Penten-3-ol	n.d.	88.8614	17.9272	18.7683	104.692		n.d.	44.5288	17.7983	12.7536	71.6562		NS	NS
	(Z)-2-Penten-1-ol	n.d.	99.1897	20.8453	20.0211	96.0463		n.d.	37.8849	14.0465	13.1645	93.7208		NS	NS
	(Z)-3-Hexen-1-ol	49.1831	401.949	147.017	86.2872	58.6919		10.3856	75.315	31.7393	13.7823	43.4235		P < 0.01	P < 0.01
	Linalool oxideⅠ	n.d.	93.1367	30.5617	23.8989	78.1989		n.d.	150.947	30.8097	35.3004	114.576		NS	P < 0.01
	Linalool oxideⅡ	18.3408	243.239	105.533	68.1803	64.6058		7.05291	198.792	68.5672	49.7487	72.5547		P < 0.05	P < 0.01
	Linalool	10.4425	364.046	158.146	92.1789	58.2872		8.76676	339.9	145.083	78.6531	54.2126		NS	P < 0.01
	Linalool oxideⅢ	n.d.	56.8627	14.5249	12.6995	87.4324		n.d.	47.8741	13.1128	10.6355	81.1081		NS	P < 0.01
	Linalool oxideⅣ	4.39012	112.818	37.1703	27.4524	73.8556		n.d.	30.8	14.027	9.04541	64.4857		P < 0.01	P < 0.01
	Methyl salicylate	27.9001	230.821	90.3741	57.3277	63.4337		n.d.	130.659	37.0881	30.0318	80.9743		P < 0.01	P < 0.01
	Nerol	n.d.	19.5175	5.75132	5.4662	95.0425		n.d.	3.52204	0.22969	0.874346	380.663		P < 0.01	NS
	Geraniol	n.d.	2014.42	330.738	401.115	121.279		n.d.	310.625	55.0022	76.8875	139.79		P < 0.01	P < 0.01
	Benzyl alcohol	31.5583	487.501	169.679	108.614	64.0113		9.55518	204.487	78.086	44.6643	57.1989		P < 0.01	P < 0.01
	2-Phenylethanol	n.d.	286.026	69.1093	59.1046	85.5234		n.d.	28.7376	7.45756	6.61523	88.7051		P < 0.01	P < 0.01
	β-Ionone	n.d.	n.d.	-	-	-		n.d.	n.d.	-	-	-		NS	NT
	(Z)-Jasmone	n.d.	6.93049	1.78346	1.79312	100.542		n.d.	3.34753	0.429202	0.971643	226.384		NS	P < 0.05
	Methyl anthranilate	n.d.	n.d.	-	-	-		n.d.	-	-	-	-		NS	NT
	Jasmin lactone	n.d.	n.d.	-	-	-		n.d.	n.d.	-	-	-		NS	NT
	Methyl jasmonate	n.d.	n.d.	-	-	-		n.d.	n.d.	-	-	-		NS	NT
	Indole	n.d.	73.1125	6.84968	15.1977	221.874		n.d.	n.d.	-	-	-		NS	NT
	Comarin	n.d.	n.d.	-	-	-		n.d.	n.d.	-	-	-		NS	NT
	Hotrienol	n.d.	n.d.	-	-	-		n.d.	42.4669	3.35237	10.6694	318.263		NS	NT
	β-Damascenone	n.d.	n.d.	-	-	-		n.d.	n.d.	-	-	-		NS	NT
	2,6-Diol	n.d.	74.0822	-	-	-		n.d.	15.2263	-	-	-		NS	NT
	8-OH linalool	n.d.	19.5289	1.96313	4.76959	242.958		n.d.	44.5387	8.60133	12.3544	143.633		P < 0.05	P < 0.05
	Total	348.729	3524.2	1204.24	671.252	55.7406		197.731	1032.37	514.624	234.567	45.5803		P < 0.01	P < 0.01
Catechins (mg g−1 DW)	(+)-Gallocatechin	2.59211	9.10899	5.114	1.4984	29.3001		n.d.	10.6767	5.13499	2.70322	52.6431		NS	P < 0.05
	(-)-Epigallocatechin	9.55892	62.7819	33.4891	11.8802	35.4747		18.1859	54.2936	32.5246	8.24425	25.3477		NS	NS
	(+)-Catechin	0.31443	6.85898	2.7069	1.49313	55.1599		1.42326	5.57613	3.98308	1.00826	25.3136		P < 0.01	P < 0.05
	(-)-Epicatechin	3.30077	13.5439	7.83633	2.5119	32.0546		7.90988	23.8466	14.9801	4.55073	30.3785		P < 0.01	NS
	(-)-Epigallocatechin gallate	54.6109	131.039	84.6739	21.1982	25.0351		15.6592	47.3896	25.5881	7.25665	28.3595		P < 0.01	P < 0.01
	(-)-Epicatechin gallate	18.9999	97.8065	47.4411	23.5446	49.6292		7.84216	21.4288	14.1098	3.84629	27.2597		P < 0.01	NS
	(-)-Catechin gallate	n.d.	3.35027	1.19266	1.22113	102.387		1.84391	4.24861	2.52308	0.595043	23.584		P < 0.01	NS
	Total	119.526	237.71	182.454	30.9875	16.9837		61.6954	128.072	98.3635	17.8216	18.1181		P < 0.01	NS
Caffeine (mg g−1 DW)		14.0012	63.8931	45.4725	11.6101	25.532		11.8671	28.8191	21.3918	4.60003	21.5037		P < 0.01	NS
Amino acids (mg g−1 DW)	Asparatate	0.383687	5.31144	1.24906	0.931035	74.5389		0.348815	2.49264	1.14719	0.453646	39.5441		NS	P < 0.01
	Glutamate	0.405225	3.08834	1.40437	0.608446	43.3251		0.51494	3.10748	1.8711	0.644326	34.4357		P < 0.01	NS
	Asparagine	0	1.44017	0.170441	0.250249	146.824		0.0417167	0.394569	0.179732	0.0815983	45.4		NS	P < 0.05
	Serine	0.126296	1.94638	0.59626	0.393273	65.9566		0.135731	0.974168	0.563868	0.211019	37.4235		NS	P < 0.05
	Glutamine	0.139173	3.34342	0.921712	0.825899	89.6049		1.46899	29.6104	10.7691	6.96089	64.6376		P < 0.01	NS
	Arginine	0.0289241	3.88899	0.93353	1.20441	129.017		0.126773	1.42297	0.592774	0.319057	53.8245		NS	P < 0.05
	Alanine	0.0727568	0.723325	0.263536	0.139891	53.0821		0.0851208	0.891459	0.499983	0.197901	39.5816		P < 0.01	NS
	Theanine	1.91279	19.9408	8.13704	4.80415	59.0405		8.12911	53.3704	34.7873	11.9456	34.339		P < 0.01	NS
	γ-Aminobutyric acid	0.0264452	0.769112	0.201949	0.156995	77.7397		0	0.803386	0.294375	0.220006	74.7366		NS	P < 0.01
	Total	3.69842	35.0238	13.7535	8.35187	60.7254		11.0496	78.707	50.6924	17.4906	34.5034		P < 0.01	NS

## Sheet: Supplementary Table 3
Supplementary Table 3 Summary of quantified metabolites in new leaves of all the tea accessions.
Accession	Variety	Volatiles (nmol g−1 FW)
		1-Penten-3-ol			(Z)-2-Penten-1-ol			(Z)-3-Hexen-1-ol			Linalool oxideⅠ			Linalool oxideⅡ			Linalool			Linalool oxideⅢ			Linalool oxideⅣ			Methyl salicylate			Nerol			Geraniol			Benzyl alcohol			2-Phenylethanol			(Z)-Jasmone			Indole			2,6-Diol
Yabukita	sinensis (Japanese)	16.2921	±	3.93757	17.4344	±	0.911084	401.949	±	124.407	93.1367	±	11.7776	218.08	±	8.19013	148.095	±	23.9535	56.8627	±	15.61	112.818	±	8.80128	111.709	±	16.5244	7.60512	±	1.26662	320.578	±	75.5338	239.692	±	36.2296	109.693	±	38.2857	3.16849	±	1.44383	73.1125	±	46.7595	74.0822	±	19.6032
Hoshinomidori	sinensis (Japanese)	50.6861	±	7.08061	29.8684	±	14.3375	53.3627	±	6.16329	8.53078	±	1.54214	20.4254	±	3.09332	95.86	±	8.49005	n.d.			6.66724	±	1.12542	88.2028	±	7.68601	n.d.			110.611	±	24.7586	79.2891	±	6.02956	54.3469	±	2.43716	1.64156	±	0.262563	9.04907	±	0	n.d.
Tohoku-tyazyu 1	sinensis (Japanese)	23.2424	±	4.73301	52.2988	±	7.53561	262.787	±	31.7132	23.3306	±	2.51332	110.069	±	20.6928	348.503	±	40.9178	11.3285	±	1.58305	28.7263	±	6.19418	230.013	±	56.3941	11.872	±	0.999886	402.504	±	80.211	271.345	±	64.6664	60.6481	±	13.2357	3.31093	±	1.06016	24.6736	±	9.69164	n.d.
Koganemidori	sinensis (Japanese)	n.d.			24.6166	±	4.84448	57.6223	±	4.24165	10.1101	±	3.17661	67.1504	±	0	10.4425	±	4.47877	4.22188	±	0.995858	24.2435	±	5.34543	87.8977	±	6.99724	4.95361	±	0.194939	177.582	±	3.71898	284.163	±	38.8134	41.0811	±	4.85527	n.d.			n.d.			n.d.
Takachiho	sinensis (Japanese)	n.d.			n.d.			96.2983	±	14.1441	60.2228	±	4.20074	186.343	±	4.59065	50.3309	±	5.53074	21.2013	±	2.33066	62.1268	±	7.08433	112.588	±	15.0896	3.589	±	0.146533	145.823	±	10.3921	140.284	±	8.72334	46.228	±	0.855864	1.21985	±	0.285183	n.d.			n.d.
Himemidori	sinensis (Japanese)	n.d.			24.1053	±	2.21639	87.5263	±	9.97918	52.9785	±	13.2525	169.015	±	36.6714	100.576	±	6.84171	17.5711	±	4.31003	52.2775	±	13.0833	56.2322	±	5.07222	5.68535	±	0.582295	281.441	±	20.4283	87.9284	±	7.08201	n.d.			n.d.			n.d.			n.d.
Abe 1	sinensis (Japanese)	n.d.			24.7872	±	1.57592	160.9	±	16.2262	48.8692	±	6.91358	174.017	±	21.6417	241.378	±	5.89524	15.8623	±	1.64422	49.4243	±	4.97174	49.2788	±	7.96717	6.65205	±	1.02156	323.03	±	31.9773	223.762	±	29.6779	82.3291	±	12.0552	n.d.			n.d.			n.d.
Asatsuyu	sinensis (Japanese)	29.7253	±	5.00388	n.d.			221.047	±	57.581	38.3271	±	6.00545	243.239	±	34.3737	52.0052	±	6.72652	22.1682	±	3.32959	110.155	±	16.7281	68.9369	±	10.3495	13.1446	±	1.55718	425.873	±	66.9367	226.751	±	16.9363	35.7743	±	2.95151	2.44067	±	0.424153	n.d.			n.d.
Benitsukuba	sinensis (Japanese)	15.9991	±	1.36943	25.9663	±	4.71774	49.405	±	14.3169	24.1359	±	5.8671	55.2058	±	11.1082	364.046	±	21.1188	7.728	±	1.67324	19.9971	±	3.20677	58.2495	±	14.5822	4.65297	±	0.684008	303.784	±	40.6784	44.1206	±	4.38384	68.3238	±	4.6558	n.d.			n.d.			n.d.
Z-1	sinensis (Japanese)	11.7467	±	0	13.4002	±	0	93.2047	±	9.67335	12.6431	±	6.55852	54.8466	±	18.6781	156.195	±	26.0016	3.10283	±	0	16.0223	±	3.10823	52.6033	±	7.79552	3.73937	±	0	78.752	±	18.3221	59.0323	±	14.3197	30.0065	±	4.81211	2.21277	±	1.31174	n.d.			n.d.
Benihomare	Assam hybrids	14.1292	±	3.16081	n.d.			92.3648	±	15.5022	50.0003	±	5.02986	179.932	±	12.062	110.546	±	8.02199	18.4094	±	0.447579	21.5688	±	1.31953	103.833	±	12.4502	13.9268	±	0.975182	645.671	±	64.1327	142.523	±	9.11992	101.142	±	8.22329	n.d.			n.d.			n.d.
Benifuki	Assam hybrids	14.8141	±	2.56988	20.0942	±	4.47022	218.892	±	64.1731	33.432	±	3.29625	172.127	±	5.65316	102.609	±	8.20601	23.8581	±	1.77727	61.4809	±	1.42511	188.952	±	17.4227	10.7405	±	0.270778	486.838	±	52.988	184.774	±	24.0583	214.1	±	12.1208	2.58002	±	0.263253	13.2196	±	2.88571	n.d.
Indo	Assam hybrids	24.2423	±	7.36207	26.077	±	4.27841	61.3222	±	4.7966	33.0096	±	3.23986	114.18	±	11.3785	206.354	±	37.2352	11.2878	±	0.640002	39.0913	±	6.43981	84.81	±	7.40544	9.70089	±	1.75101	494.478	±	36.4931	487.501	±	67.5089	56.9631	±	8.1341	n.d.			n.d.			n.d.
Hatumomiji	Assam hybrids	11.6074	±	0.0647365	22.4713	±	6.30918	76.4053	±	21.4115	8.7169	±	3.30928	42.9467	±	9.01681	228.822	±	8.28821	n.d.			6.99859	±	1.75562	85.2869	±	2.61194	n.d.			127.584	±	10.7087	54.7816	±	1.22981	43.1407	±	9.40223	4.06618	±	1.35243	18.9368	±	6.29966	n.d.
Shizu-Inzatsu 131	Assam hybrids	35.4929	±	6.00507	n.d.			91.1469	±	16.7296	27.8433	±	2.3253	132.66	±	19.0599	89.0538	±	5.46772	11.2082	±	1.82907	35.9319	±	3.38628	27.9001	±	4.00778	n.d.			348.165	±	14.7608	31.5583	±	5.46586	23.7529	±	1.82243	1.35656	±	0	n.d.			n.d.
Manipuri 21	Assam hybrids	12.6843	±	1.18092	37.6534	±	6.92752	303.603	±	27.2556	19.6408	±	1.02921	68.6786	±	6.2382	127.284	±	11.6093	6.00492	±	1.77974	27.7355	±	2.187	47.9179	±	6.3523	3.80587	±	0.056728	91.6881	±	20.3096	216	±	17.4669	58.5958	±	7.70397	3.00779	±	0.602235	17.8661	±	0	n.d.
Manipuri 23	Assam hybrids	15.894	±	2.8358	n.d.			129.989	±	11.7094	6.59732	±	0	23.6201	±	1.24502	91.665	±	5.37748	13.2533	±	2.14176	32.4804	±	2.91449	33.934	±	13.966	n.d.			264.995	±	22.4148	158.902	±	9.54198	100.798	±	14.6967	5.03324	±	0.76745	n.d.			n.d.
Ace 5	Assam hybrids	14.5508	±	5.69514	16.2711	±	0	147.69	±	54.6205	10.0888	±	0	31.0311	±	10.9688	188.798	±	58.722	n.d.			6.08615	±	1.4555	61.7066	±	42.1177	n.d.			56.9018	±	14.7658	40.7744	±	6.53986	57.6485	±	2.82317	n.d.			n.d.			n.d.
Ace 137	Assam hybrids	14.1455	±	0.827663	16.0299	±	0	224.104	±	25.9032	6.51856	±	0.715345	28.7563	±	3.04078	229.614	±	12.7765	3.63462	±	0.683352	16.0249	±	1.34998	46.8682	±	9.10645	n.d.			5.7562	±	0.856757	160.747	±	2.0256	62.9	±	2.89887	n.d.			n.d.			n.d.
Tadanishiki	Assam hybrids	36.9056	±	2.41302	29.464	±	2.28286	240.192	±	27.8576	91.5796	±	20.7752	159.602	±	40.1319	357.526	±	45.595	34.957	±	4.02842	45.5808	±	9.05887	113.779	±	7.24724	15.2321	±	2.3151	669.92	±	63.4973	150.104	±	11.7486	72.1975	±	4.35283	2.84465	±	0	n.d.			n.d.
Bush	sinensis (Exotic)	n.d.			18.6776	±	1.18016	49.1831	±	10.3511	14.0255	±	1.15116	18.3408	±	1.23838	89.1256	±	11.6109	10.86	±	0.718079	6.95442	±	0.513445	47.5917	±	9.36549	n.d.			4.46177	±	0.571314	43.0909	±	4.08407	34.2626	±	6.33811	1.38001	±	0	n.d.			n.d.
Yunnan large-leaf	sinensis (Exotic)	20.9295	±	4.06223	23.2458	±	5.44504	117.549	±	5.36923	38.3607	±	5.25034	126.254	±	18.1613	87.5909	±	8.80606	18.5458	±	3.62163	65.393	±	5.82492	33.7075	±	8.35585	5.47551	±	0.639335	219.571	±	35.0267	271.604	±	16.0339	50.0132	±	5.72021	2.29748	±	0.333428	20.1676	±	10.3975	n.d.
Ching-Shin Oolong	sinensis (Exotic)	n.d.			n.d.			99.0294	±	3.75596	20.5577	±	3.00813	58.0747	±	7.91405	180.37	±	4.02954	11.3667	±	1.39192	59.0254	±	1.01378	86.489	±	4.30478	n.d.			n.d.			43.2113	±	8.15824	25.7909	±	3.92086	2.25633	±	0.207418	n.d.			n.d.
Fujian White Tea	sinensis (Exotic)	27.5035	±	5.83664	27.4035	±	6.22362	176.268	±	22.21	19.863	±	4.2513	64.7225	±	7.31936	119.623	±	7.78154	17.3524	±	10.9156	24.624	±	1.88325	190.615	±	63.4537	9.26886	±	3.68063	107.084	±	15.3174	287.513	±	77.5237	286.026	±	63.6678	6.93049	±	0.691294	28.4653	±	15.4501	n.d.
Benikoh Ti Kuan yin	sinensis (Exotic)	12.7459	±	1.1658	13.3742	±	0.149471	166.341	±	11.9104	14.5145	±	1.68151	104.015	±	13.9106	108.062	±	13.3264	6.13757	±	2.32239	23.9385	±	4.12967	32.7983	±	3.08669	9.27251	±	0.70042	518.86	±	36.0717	267.06	±	13.1617	94.9183	±	7.51412	n.d.			n.d.			n.d.
Ching-Shin Ti Kuan yin	sinensis (Exotic)	n.d.			n.d.			104.891	±	18.9396	21.2575	±	0.48821	57.513	±	3.60845	154.986	±	6.412	11.9226	±	1.34852	49.5419	±	6.76576	101.396	±	8.62766	n.d.			n.d.			64.2669	±	17.484	40.226	±	12.4481	2.91822	±	0.331479	n.d.			n.d.
Ohba Oolong	sinensis (Exotic)	88.8614	±	5.95382	99.1897	±	13.4015	158.134	±	32.7107	58.2791	±	8.43317	184.165	±	23.6327	73.0737	±	4.62451	30.2067	±	3.57895	51.7244	±	4.02606	166.761	±	8.39954	9.198	±	0.389648	1084.49	±	78.8146	222.068	±	65.1094	50.5157	±	2.74693	0.903186	±	0	n.d.			n.d.
Taiwan yamacha 7	sinensis (Exotic)	n.d.			35.9222	±	1.80438	86.4084	±	12.8799	n.d.			19.9898	±	7.73376	245.357	±	34.1355	5.36341	±	1.07091	4.39012	±	0.895443	69.0965	±	6.76198	4.50712	±	0.288563	140.636	±	42.3475	158.042	±	4.37804	9.84426	±	2.13495	n.d.			n.d.			n.d.
Taiwan yamacha 12	sinensis (Exotic)	10.1193	±	0	n.d.			120.649	±	36.5396	17.4739	±	6.86604	82.3889	±	35.1687	259.158	±	49.3396	3.62778	±	0	13.1749	±	5.03634	41.2501	±	8.7839	n.d.			70.6333	±	19.8353	114.209	±	41.5888	17.3731	±	3.86164	n.d.			n.d.			n.d.
Ching-Shin Taipan	sinensis (Exotic)	35.4981	±	13.7611	27.0075	±	9.35944	262.249	±	36.6537	52.8062	±	20.2734	198.597	±	56.3347	127.333	±	16.2149	37.7044	±	12.9001	40.9066	±	12.2073	230.821	±	26.0956	19.5175	±	2.5916	2014.42	±	191.063	335.267	±	28.8682	144.64	±	8.71132	3.9354	±	0.601974	n.d.			n.d.
[truncated: 63 more columns]

## Sheet: Supplementary Table 4
Supplementary Table 4 Summary of quantified metabolites in new stems of all the tea accessions.
Accession	Variety	Volatiles (nmol g−1 FW)
		1-Penten-3-ol			(Z)-2-Penten-1-ol			(Z)-3-Hexen-1-ol			Linalool oxideⅠ			Linalool oxideⅡ			Linalool			Linalool oxideⅢ			Linalool oxideⅣ			Methyl salicylate			Nerol			Geraniol			Benzyl alcohol			2-Phenylethanol			(Z)-Jasmone			Hotrienol			2,6-Diol
Yabukita	sinensis (Japanese)	12.584	±	0	n.d.			61.1719	±	5.9253	136.058	±	43.9059	147.761	±	32.9821	197.402	±	11.3597	28.5153	±	6.61608	26.7833	±	7.18077	75.7934	±	12.0367	n.d.			66.6566	±	23.8626	153.926	±	27.4784	13.1784	±	2.97757	n.d.			n.d.			15.2263	±	0
Hoshinomidori	sinensis (Japanese)	31.3262	±	0.510936	28.4065	±	6.40685	32.8669	±	2.10251	9.01089	±	3.74789	16.9174	±	4.9373	89.6905	±	62.7408	5.7942	±	0.683623	3.31006	±	0.183903	29.6957	±	0.740222	3.52204	±	0	38.1672	±	0.787281	85.5044	±	3.64485	10.2521	±	1.04433	0.384915	±	0.666692	n.d.			n.d.
Tohoku-tyazyu 1	sinensis (Japanese)	34.6086	±	11.6315	n.d.			75.315	±	9.40206	21.8296	±	6.47779	88.107	±	25.4023	310.172	±	41.2288	11.4764	±	3.65084	30.8	±	9.39311	80.328	±	28.2848	n.d.			103.1	±	13.4925	204.487	±	38.122	6.46704	±	0.908883	0.381958	±	0.661571	n.d.			n.d.
Koganemidori	sinensis (Japanese)	n.d.			n.d.			10.3856	±	0	5.43059	±	0	19.7879	±	3.061	8.76676	±	1.23123	n.d.			5.06127	±	0.860616	31.3854	±	11.4008	n.d.			72.6009	±	9.86649	116.97	±	5.07664	8.20463	±	0.721823	n.d.			n.d.			n.d.
Takachiho	sinensis (Japanese)	13.5757	±	2.87988	17.0333	±	0.351846	37.8063	±	5.28801	92.5985	±	3.46722	198.792	±	10.7482	135.69	±	10.8619	37.0313	±	0.280132	29.4684	±	1.87976	22.0278	±	7.59242	n.d.			25.1745	±	2.52526	112.757	±	5.63918	5.30819	±	0.359942	n.d.			n.d.			n.d.
Himemidori	sinensis (Japanese)	20.7473	±	0	19.4813	±	0	39.3219	±	1.90009	59.1319	±	17.7865	158.424	±	35.7569	182.272	±	10.7771	25.2308	±	4.52494	28.5716	±	7.61928	33.395	±	8.81793	n.d.			77.7878	±	7.95653	79.9367	±	10.9469	4.27359	±	0	n.d.			n.d.			n.d.
Abe 1	sinensis (Japanese)	17.8603	±	6.54499	17.5167	±	1.54842	31.593	±	0.791868	25.0744	±	5.42049	100.151	±	15.9496	193.813	±	17.8555	11.6252	±	1.54393	27.2975	±	1.19316	17.6833	±	1.36946	n.d.			42.8941	±	3.40558	124.758	±	2.91602	12.3382	±	0.669588	n.d.			n.d.			n.d.
Asatsuyu	sinensis (Japanese)	21.0001	±	4.82796	20.783	±	0	40.2014	±	3.69472	12.9069	±	3.19424	54.4621	±	11.1311	25.7188	±	5.1172	5.3912	±	0.951168	13.6342	±	1.87993	10.8309	±	3.39378	n.d.			86.3436	±	4.28005	84.7696	±	7.22335	5.82935	±	0.186059	n.d.			n.d.			n.d.
Benitsukuba	sinensis (Japanese)	19.2402	±	0	n.d.			30.1746	±	4.30727	19.1232	±	5.3528	45.4251	±	13.0517	252.56	±	14.3268	8.05881	±	1.91745	7.01969	±	1.51892	13.1974	±	2.82705	n.d.			38.4639	±	5.80427	38.9916	±	6.50785	7.02503	±	1.74604	n.d.			n.d.			n.d.
Z-1	sinensis (Japanese)	44.5288	±	0	32.9821	±	6.02391	16.3745	±	1.48702	25.2111	±	12.4947	65.8774	±	9.7252	136.575	±	8.45306	7.78322	±	2.22895	21.99	±	10.7965	34.461	±	7.40023	n.d.			79.613	±	22.0294	82.353	±	13.1469	5.00933	±	0.669899	n.d.			n.d.			n.d.
Benihomare	Assam hybrids	33.5001	±	4.88615	32.9325	±	8.74992	26.4191	±	2.21201	23.7216	±	2.17735	68.373	±	2.98881	218.698	±	32.494	8.76951	±	0.291393	5.16375	±	0.658189	32.1715	±	7.90951	n.d.			38.1663	±	5.32957	36.9277	±	2.63681	7.0079	±	0.639572	n.d.			n.d.			n.d.
Benifuki	Assam hybrids	34.1133	±	17.1079	19.9987	±	5.34875	32.7602	±	2.58066	25.3252	±	2.9911	70.6415	±	2.7668	174.657	±	8.37087	14.7354	±	1.24634	19.8406	±	2.02336	70.1778	±	17.1787	3.36867	±	0	278.207	±	11.4321	83.9	±	9.31694	21.2671	±	2.26997	n.d.			n.d.			n.d.
Indo	Assam hybrids	30.2548	±	14.6466	37.8849	±	16.2427	32.3105	±	2.29435	20.5544	±	1.55716	53.3362	±	2.64649	118.266	±	14.2139	8.35271	±	0.338774	13.7896	±	1.37764	34.3283	±	0	n.d.			68.0644	±	13.4752	144.388	±	22.6564	5.06451	±	0.980853	n.d.			n.d.			n.d.
Hatumomiji	Assam hybrids	25.4686	±	11.6738	19.0345	±	1.91066	23.5855	±	2.7398	16.637	±	5.64434	68.9406	±	6.36043	290.781	±	14.4891	4.09205	±	0.100872	6.09078	±	1.51125	47.4302	±	13.7665	n.d.			7.24295	±	2.91289	41.5354	±	11.9187	7.24295	±	2.91289	3.34753	±	0.135257	n.d.			n.d.
Shizu-Inzatsu 131	Assam hybrids	15.3899	±	2.4331	n.d.			38.8148	±	2.63043	22.6872	±	3.38209	81.8628	±	10.0386	96.1859	±	19.0932	8.72288	±	1.50365	13.842	±	2.68442	12.53	±	1.06056	n.d.			5.37041	±	0.313073	18.1862	±	0.566545	5.37041	±	0.313073	n.d.			n.d.			n.d.
Manipuri 21	Assam hybrids	26.309	±	18.7046	27.6544	±	11.5792	27.2745	±	2.84245	5.26888	±	0	17.5414	±	0.774545	83.5604	±	5.27627	3.42945	±	0	3.55304	±	0.928804	n.d.			n.d.			n.d.			84.0184	±	4.4209	n.d.			n.d.			n.d.			n.d.
Manipuri 23	Assam hybrids	22.5927	±	3.27907	n.d.			42.8776	±	2.75301	33.9418	±	5.52583	111.677	±	8.85602	136.659	±	3.71871	21.0701	±	4.30118	24.5431	±	1.53214	17.4652	±	0	n.d.			4.45457	±	0.409031	60.201	±	7.97157	4.45457	±	0.409031	2.08834	±	0.941221	n.d.			n.d.
Ace 5	Assam hybrids	n.d.			14.3633	±	0	17.4359	±	0.706252	9.12804	±	3.42788	28.7893	±	8.22891	101.014	±	28.3194	4.03726	±	0.882566	n.d.			15.3735	±	3.37695	n.d.			5.32631	±	0.638016	9.55518	±	0.508519	5.32631	±	0.638016	n.d.			n.d.			n.d.
Ace 137	Assam hybrids	14.9366	±	1.41994	19.156	±	4.04353	22.0068	±	1.08004	14.3893	±	2.78379	41.5234	±	6.52724	142.577	±	19.9046	7.89673	±	1.58659	15.5855	±	2.2488	39.6334	±	35.863	n.d.			n.d.			15.8901	±	3.85098	n.d.			n.d.			n.d.			n.d.
Tadanishiki	Assam hybrids	13.7365	±	2.15273	0.228547	±	0.0222597	38.3771	±	2.96577	150.947	±	7.99419	190.353	±	9.86643	339.9	±	4.50452	47.8741	±	2.11525	18.7711	±	1.7336	62.1243	±	11.7746	n.d.			8.3492	±	1.73243	100.727	±	11.3323	8.3492	±	1.73243	1.07379	±	0	37.622	±	6.25	n.d.
Bush	sinensis (Exotic)	n.d.			n.d.			12.4551	±	0.79921	20.7448	±	5.32448	14.2316	±	3.89173	84.0041	±	14.5236	6.95993	±	1.64201	3.26256	±	0	37.8263	±	18.4809	n.d.			n.d.			53.2381	±	14.2901	4.69731	±	0.358847	n.d.			n.d.			n.d.
Yunnan large-leaf	sinensis (Exotic)	14.7609	±	1.6092	17.4278	±	3.64837	32.0377	±	2.82885	18.8903	±	5.73799	58.9464	±	7.34428	106.735	±	3.93019	8.42416	±	1.18891	13.7022	±	1.17743	n.d.			n.d.			30.1784	±	2.31687	107.337	±	3.92978	7.43292	±	0.608633	3.12648	±	0	n.d.			n.d.
Ching-Shin Oolong	sinensis (Exotic)	n.d.			n.d.			12.9612	±	3.07442	26.6199	±	1.75785	45.1585	±	6.57806	145.508	±	13.2712	18.7822	±	2.2389	15.5	±	1.85939	46.3612	±	9.07496	n.d.			n.d.			46.4811	±	3.95806	n.d.			n.d.			20.4824	±	1.26945	n.d.
Fujian White Tea	sinensis (Exotic)	16.5483	±	4.59425	18.3101	±	0	37.6748	±	8.65232	25.4411	±	0	12.999	±	3.64504	114.467	±	16.83	6.611	±	0.576863	5.17248	±	0.500748	34.949	±	57.8598	n.d.			12.3042	±	2.13824	55.5686	±	17.4569	28.7376	±	4.63438	n.d.			n.d.			n.d.
Benikoh Ti Kuan yin	sinensis (Exotic)	11.0477	±	1.41311	11.6447	±	0	36.4012	±	6.69423	6.53902	±	0.481813	48.9425	±	3.17227	82.3124	±	2.84261	14.7727	±	0.590241	12.1748	±	0.486892	n.d.			n.d.			41.3202	±	4.8601	70.0147	±	7.19311	9.75214	±	0.763188	n.d.			n.d.			n.d.
Ching-Shin Ti Kuan yin	sinensis (Exotic)	n.d.			n.d.			18.5969	±	0.507768	42.0866	±	5.93747	69.6297	±	7.97761	173.854	±	17.0418	18.8249	±	2.63299	15.1113	±	2.17965	50.3972	±	5.48455	n.d.			n.d.			50.9686	±	2.6642	n.d.			n.d.			42.4669	±	9.41102	n.d.
Ohba Oolong	sinensis (Exotic)	24.8614	±	4.42328	29.2696	±	4.5376	42.0418	±	4.9061	18.881	±	1.60401	58.6068	±	0.891573	50.8986	±	3.77791	17.9032	±	1.13005	14.5867	±	1.07823	96.8757	±	14.1355	n.d.			182.433	±	38.6612	97.4148	±	14.4009	11.4948	±	0.446594	n.d.			n.d.			n.d.
Taiwan yamacha 7	sinensis (Exotic)	n.d.			n.d.			18.3102	±	3.80547	n.d.			7.05291	±	2.48146	153.245	±	10.3513	3.54245	±	0.866678	3.62666	±	0	20.8118	±	1.31807	n.d.			12.9404	±	2.69206	11.589	±	1.11999	n.d.			n.d.			n.d.			n.d.
Taiwan yamacha 12	sinensis (Exotic)	34.9589	±	5.0943	37.2867	±	5.65638	34.1522	±	4.62979	15.9307	±	1.38808	52.4125	±	16.5633	115.686	±	37.4695	7.70911	±	1.3648	6.15255	±	0.679189	14.731	±	0	n.d.			14.2831	±	13.2956	70.4645	±	10.4387	n.d.			n.d.			n.d.			n.d.
Ching-Shin Taipan	sinensis (Exotic)	n.d.			n.d.			30.4741	±	2.63407	20.1834	±	4.93215	60.2922	±	14.0544	90.809	±	14.4029	19.9665	±	3.12536	16.405	±	2.76816	130.659	±	36.048	n.d.			310.625	±	34.7465	99.7195	±	11.6274	19.643	±	1.14496	2.47306	±	0	n.d.			n.d.
[truncated: 63 more columns]

## Sheet: Supplementary Table 5
Supplementary Table 5 Top five PC1 and PC2 candidates for factor loading in a PCA based on data from new tea leaves
Rank	PC1 Factor loading						PC2 Factor loading
	(+)			(−)			(+)			(−)
1	Ser	0.311		EGCG	−0.248		Linalool oxideⅢ	0.351		CG	-0.207
2	Ala	0.301		GC	−0.222		Linalool oxideⅡ	0.323		Asp	-0.105
3	Thea	0.29		EGC	−0.214		Linalool oxideⅠ	0.313		EGCG	-0.081
4	Gln	0.289		CG	−0.190		Nerol	0.301		Glu	-0.078
5	Glu	0.285		Caffeine	−0.093		Linalool oxideⅣ	0.275		Caffeine	-0.077

## Sheet: Supplementary Table 6
Supplementary Table 6 Top 10 metabolites from the centrality analysis of a metabolic correlation network in new tea leaves.
Rank		Young Leaves
		Betweenness Centrality	Closeness Centrality	Degree Centrality
1		CG	CG	Ser
2		Linalool oxideⅠ	Linalool oxideⅠ	Glu
3		Linalool oxideⅡ	Linalool oxideⅡ	Asp
4		Geraniol	Linalool oxideⅣ	Ala
5		EGC	Ser	GABA
6		Nerol	EGCG	CG
7		EGCG	Arg	EGCG
8		Linalool oxideⅢ	Thea	Arg
9		Linalool oxideⅣ	EGC	Thea
10		Ser	Linalool oxideⅢ	EGC
